# Supplementary material for: Trends in neoadjuvant chemotherapy use and oncological outcomes for muscle-invasive bladder cancer in Japan: a multicenter study
Source: Oncotarget. 2017 Sep 18;8(49):86130–42. doi: 10.18632/oncotarget.20991 (PMC5689672; doi:10.18632/oncotarget.20991)
Supplement: Supplementary file 2 [file oncotarget-08-86130-s002.xlsx]

## Sheet: 5-year OS predictor
		Calculator for 5-year PFS probability
		Variable	Value
		Age	70										共変量	係 数	値A
		Cardiovascular disease (CVD) (Yes=1)	1										Age	0.0268215
		pre-operative CKD: stage 3 or higher (Yes=1)	1										CVD	0.75589
		Neoajuvant chemotherapy (Yes=1)	0										CKD3	0.427085
		Indication for ileal neobladder (Yes=1)	1										NAC	-0.521194
		Clinical T stage (2-4)	3										cT	0.2262
		Clinical N stage (0-3)	0										cN	0.539909
		Total score	167										Neobladder	-0.485717
		Predicted 5-year PFS probability	0.317										ハザード比		135.153
BellCurve for Excel (version 2.12)
Social Survey Research Information Co., Ltd.
2017/07/08 22:15:23
ブック / シート / 範囲	UC symp asymp違い (version 1).xlsb.xlsx / NAC532Table / E1:AA533
設定オプション（以下11行を非表示にしています。再表示で展開します。）
データ入力範囲	E1:AA533
時間	( Osm )
状態	( OS01 )
共変量	( Age ) , ( CVD ) , ( CKD3 ) , ( NAC ) , ( cT ) , ( cN ) , ( Neobladder )
全変数	True
変数選択の過程を出力する	True
ノモグラムを出力する	True
予測生存時間	60
線形結合している共変量を除いて分析する	True
反復回数の上限	50
ケースの要約
	n	%
有効ケース	532	1
時間のみ不明	0	0
状態のみ不明	0	0
共変量のみ不明	0	0
時間のみ有効	0	0
状態のみ有効	0	0
共変量のみ有効	0	0
いずれも不明	0	0
全 体	532	1
状態の要約
OS01	n	%
OS01=0	349	0.656015
OS01=1	183	0.343985
全 体	532	1
基本統計量
OS01	変 数	n	平 均	不偏分散	標準偏差	最小値	最大値
全 体	Osm	532	58.4602	2022.97	44.9774	0.920145	228.064
	Age	532	67.6147	83.6309	9.14499	41	85
	CVD	532	0.116541	0.103153	0.321175	0	1
	CKD3	532	0.366541	0.232626	0.482313	0	1
	NAC	532	0.631579	0.233125	0.48283	0	1
	cT	532	2.59962	0.402486	0.634418	2	4
	cN	532	0.105263	0.150857	0.388404	0	3
	Neobladder	532	0.541353	0.248757	0.498756	0	1
OS01=0	Osm	349	72.9314	2000.8	44.7303	1.05159	228.064
	Age	349	66.5301	84.5084	9.19285	41	85
	CVD	349	0.0859599	0.0787966	0.280707	0	1
	CKD3	349	0.315186	0.216464	0.465257	0	1
	NAC	349	0.713467	0.205019	0.452791	0	1
	cT	349	2.55587	0.397013	0.63009	2	4
	cN	349	0.0859599	0.124774	0.353233	0	2
	Neobladder	349	0.610315	0.238514	0.488379	0	1
OS01=1	Osm	183	30.862	909.037	30.1502	0.920145	181.006
	Age	183	69.6831	75.855	8.70948	44	84
	CVD	183	0.174863	0.145079	0.380892	0	1
	CKD3	183	0.464481	0.250105	0.500105	0	1
	NAC	183	0.47541	0.250766	0.500765	0	1
	cT	183	2.68306	0.404492	0.635997	2	4
	cN	183	0.142077	0.199484	0.446636	0	3
	Neobladder	183	0.409836	0.243199	0.493153	0	1
線形結合している変数
なし
変数選択の方法
全変数
変数選択過程
モデル
			全体（スコア検定）			前のステップからの変化			変数選択の結果
ステップ	-2対数尤度	AIC	カイ二乗値	自由度	P 値	カイ二乗値	自由度	P 値	投入	除去
ステップ0	2125.15	2125.15	-			-			(すべて)
ステップ1	2043.97	2057.97	85.0675	7	1.26987e-15	81.1851	7	7.89417e-15		(なし)
回帰式に含まれる共変量
				Wald検定			ハザード比	95%信頼区間
ステップ	共変量	係 数	標準誤差	カイ二乗値	自由度	P 値	Exp(係数)	下限値	上限値
ステップ0	(なし)
ステップ1	Age	0.0268215	0.00926805	8.37512	1	0.00380393	1.02718	1.00869	1.04601
	CVD	0.75589	0.198256	14.5366	1	0.00013746	2.12951	1.44385	3.14076
	CKD3	0.427085	0.15616	7.4798	1	0.00623949	1.53278	1.12864	2.08163
	NAC	-0.521194	0.153202	11.5736	1	0.000668949	0.593811	0.439787	0.801778
	cT	0.2262	0.113406	3.97843	1	0.0460865	1.25383	1.00394	1.56592
	cN	0.539909	0.17466	9.5555	1	0.00199351	1.71585	1.21845	2.4163
	Neobladder	-0.485717	0.157403	9.52229	1	0.00202991	0.615256	0.451933	0.837601
回帰式に含まれない共変量
		スコア検定
ステップ	共変量	カイ二乗値	自由度	P 値
ステップ0	Age	21.2765	1	3.97583e-06
	CVD	14.86	1	0.000115793
	CKD3	21.1664	1	4.21087e-06
	NAC	15.3148	1	9.09989e-05
	cT	8.50463	1	0.00354243
	cN	5.97696	1	0.014494
	Neobladder	25.7344	1	3.91782e-07
ステップ1	(なし)
変数選択結果
モデル
		全体（スコア検定）			前のステップからの変化
-2対数尤度	AIC	カイ二乗値	自由度	P 値	カイ二乗値	自由度	P 値
2043.97	2057.97	85.0675	7	1.26987e-15	81.1851	7	7.89417e-15
回帰式に含まれる共変量
			Wald検定			*：P<0.05	ハザード比	95%信頼区間
共変量	係 数	標準誤差	カイ二乗値	自由度	P 値	**：P<0.01	Exp(係数)	下限値	上限値
Age	0.0268215	0.00926805	8.37512	1	0.00380393	**	1.02718	1.00869	1.04601
CVD	0.75589	0.198256	14.5366	1	0.00013746	**	2.12951	1.44385	3.14076
CKD3	0.427085	0.15616	7.4798	1	0.00623949	**	1.53278	1.12864	2.08163
NAC	-0.521194	0.153202	11.5736	1	0.000668949	**	0.593811	0.439787	0.801778
cT	0.2262	0.113406	3.97843	1	0.0460865	*	1.25383	1.00394	1.56592
cN	0.539909	0.17466	9.5555	1	0.00199351	**	1.71585	1.21845	2.4163
Neobladder	-0.485717	0.157403	9.52229	1	0.00202991	**	0.615256	0.451933	0.837601
グラフ用データ
ノモグラム
点数	0	0	0
	10	10	0
	20	20	0
	30	30	0
	40	40	0
	50	50	0
	60	60	0
	70	70	0
	80	80	0
	90	90	0
	100	100	0
Age	41	0	-1
	85	73	-1
CVD	0	0	-2
	1	47	-2
CKD3	0	0	-3
	1	26	-3
	0	32	-4
NAC	1	0	-4
cT	2	0	-5
	4	28	-5
cN	0	0	-6
	3	100	-6
	0	30	-7
Neobladder	1	0	-7
合計点数	0	0	-8
	50	50	-8
	100	100	-8
	150	150	-8
	200	200	-8
	250	250	-8
	300	300	-8
	350	350	-8
	400	400	-8
	0.01	349	-9
	0.02	316	-9
	0.05	270	-9
	0.1	235	-9
	0.2	196	-9
	0.3	170	-9
	0.4	149	-9
	0.5	130	-9
	0.6	110	-9
	0.7	89	-9
	0.8	63	-9
	0.9	25	-9
	0.92	13	-9
	予測生存率	0	-9
	70	48	-1
	1	47	-2
	1	26	-3
	0	32	-4
	3	14	-5
	0	0	-6
	1	0	-7
		167	-8
		167	-9
	-0.0209243	2.72483
	0.463232	1.46323
